# Supplementary material for: Quercus ilex Phyllosphere Microbiome Environmental-Driven Structure and Composition Shifts in a Mediterranean Contex
Source: Plants (Basel). 2022 Dec 15;11(24):3528. doi: 10.3390/plants11243528 (PMC9782775; doi:10.3390/plants11243528)
Supplement: Supplementary file 1 [file plants-11-03528-s001.zip]

Archive with 2 entries (2 files):
- Supporting Information.pdf
- Table S2.xlsx
